# Supplementary material for: Selective neuroimmune modulation by type I interferon drives neuropathology and neurologic dysfunction following traumatic brain injury
Source: Acta Neuropathol Commun. 2023 Aug 18;11:134. doi: 10.1186/s40478-023-01635-5 (PMC10436463; doi:10.1186/s40478-023-01635-5)
Supplement: Supplementary file 2 — Supplementary Material 2: Statistical analysis spreadsheet [file 40478_2023_1635_MOESM2_ESM.xlsx]

## Sheet: Fig 1A
1 DPI
Ifit3				Ifi204				Stat1				Irf7				Axl
	Sham	TBI			Sham	TBI			Sham	TBI			Sham	TBI			Sham	TBI
Test for normal distribution				Test for normal distribution				Test for normal distribution				Test for normal distribution				Test for normal distribution
Shapiro-Wilk test				Shapiro-Wilk test				Shapiro-Wilk test				Shapiro-Wilk test				Shapiro-Wilk test
W	0.8941	0.8925		W	0.9589	0.8593		W	0.9096	0.8697		W	0.751	0.9089		W	0.9858	0.9289
P value	0.3783	0.3696		P value	0.8002	0.2258		P value	0.4654	0.2651		P value	0.0304	0.4609		P value	0.963	0.5889
Passed normality test (alpha=0.05)?	Yes	Yes		Passed normality test (alpha=0.05)?	Yes	Yes		Passed normality test (alpha=0.05)?	Yes	Yes		Passed normality test (alpha=0.05)?	No	Yes		Passed normality test (alpha=0.05)?	Yes	Yes
P value summary	ns	ns		P value summary	ns	ns		P value summary	ns	ns		P value summary	*	ns		P value summary	ns	ns
Column B	TBI			Column B	TBI			Column B	TBI			Column B	TBI			Column B	TBI
vs.	vs.			vs.	vs.			vs.	vs.			vs.	vs.			vs.	vs.
Column A	Sham			Column A	Sham			Column A	Sham			Column A	Sham			Column A	Sham
Unpaired t test				Unpaired t test				Unpaired t test				Mann Whitney test				Unpaired t test
P value	0.0213			P value	0.0995			P value	0.0221			P value	0.2222			P value	0.0433
P value summary	*			P value summary	ns			P value summary	*			Exact or approximate P value?	Exact			P value summary	*
Significantly different (P < 0.05)?	Yes			Significantly different (P < 0.05)?	No			Significantly different (P < 0.05)?	Yes			P value summary	ns			Significantly different (P < 0.05)?	Yes
One- or two-tailed P value?	Two-tailed			One- or two-tailed P value?	Two-tailed			One- or two-tailed P value?	Two-tailed			Significantly different (P < 0.05)?	No			One- or two-tailed P value?	Two-tailed
t, df	t=2.855, df=8			t, df	t=1.863, df=8			t, df	t=2.832, df=8			One- or two-tailed P value?	Two-tailed			t, df	t=2.398, df=8
												Sum of ranks in column A,B	21 , 34
												Mann-Whitney U	6
3 DPI
Ifit3				Ifi204				Stat1				Irf7				Axl
	Sham	TBI			Sham	TBI			Sham	TBI			Sham	TBI			Sham	TBI
Test for normal distribution				Test for normal distribution				Test for normal distribution				Test for normal distribution				Test for normal distribution
Shapiro-Wilk test				Shapiro-Wilk test				Shapiro-Wilk test				Shapiro-Wilk test				Shapiro-Wilk test
W	0.8807	0.9648		W	0.9026	0.7577		W	0.8268	0.9278		W	0.8135	0.9297		W	0.8245	0.8881
P value	0.3124	0.8413		P value	0.4246	0.035		P value	0.1315	0.5812		P value	0.104	0.594		P value	0.1265	0.3476
Passed normality test (alpha=0.05)?	Yes	Yes		Passed normality test (alpha=0.05)?	Yes	No		Passed normality test (alpha=0.05)?	Yes	Yes		Passed normality test (alpha=0.05)?	Yes	Yes		Passed normality test (alpha=0.05)?	Yes	Yes
P value summary	ns	ns		P value summary	ns	*		P value summary	ns	ns		P value summary	ns	ns		P value summary	ns	ns
Column B	TBI			Column B	TBI			Column B	TBI			Column B	TBI			Column B	TBI
vs.	vs.			vs.	vs.			vs.	vs.			vs.	vs.			vs.	vs.
Column A	Sham			Column A	Sham			Column A	Sham			Column A	Sham			Column A	Sham
Unpaired t test				Mann Whitney test				Unpaired t test				Unpaired t test				Unpaired t test
P value	0.2847			P value	0.3095			P value	0.3399			P value	0.7752			P value	0.0369
P value summary	ns			Exact or approximate P value?	Exact			P value summary	ns			P value summary	ns			P value summary	*
Significantly different (P < 0.05)?	No			P value summary	ns			Significantly different (P < 0.05)?	No			Significantly different (P < 0.05)?	No			Significantly different (P < 0.05)?	Yes
One- or two-tailed P value?	Two-tailed			Significantly different (P < 0.05)?	No			One- or two-tailed P value?	Two-tailed			One- or two-tailed P value?	Two-tailed			One- or two-tailed P value?	Two-tailed
t, df	t=1.147, df=8			One- or two-tailed P value?	Two-tailed			t, df	t=1.015, df=8			t, df	t=0.2954, df=8			t, df	t=2.500, df=8
				Sum of ranks in column A,B	22 , 33
				Mann-Whitney U	7
7 DPI
Ifit3				Ifi204				Stat1				Irf7				Axl
	Sham	TBI			Sham	TBI			Sham	TBI			Sham	TBI			Sham	TBI
Test for normal distribution				Test for normal distribution				Test for normal distribution				Test for normal distribution				Test for normal distribution
Shapiro-Wilk test				Shapiro-Wilk test				Shapiro-Wilk test				Shapiro-Wilk test				Shapiro-Wilk test
W	0.859	0.8343		W	0.8556	0.8683		W	0.8229	0.858		W	0.8851	0.8657		W	0.9708	0.8954
P value	0.2247	0.1498		P value	0.2128	0.2596		P value	0.1229	0.2212		P value	0.3332	0.2493		P value	0.8801	0.385
Passed normality test (alpha=0.05)?	Yes	Yes		Passed normality test (alpha=0.05)?	Yes	Yes		Passed normality test (alpha=0.05)?	Yes	Yes		Passed normality test (alpha=0.05)?	Yes	Yes		Passed normality test (alpha=0.05)?	Yes	Yes
P value summary	ns	ns		P value summary	ns	ns		P value summary	ns	ns		P value summary	ns	ns		P value summary	ns	ns
Column B	TBI			Column B	TBI			Column B	TBI			Column B	TBI			Column B	TBI
vs.	vs.			vs.	vs.			vs.	vs.			vs.	vs.			vs.	vs.
Column A	Sham			Column A	Sham			Column A	Sham			Column A	Sham			Column A	Sham
Unpaired t test				Unpaired t test				Unpaired t test				Unpaired t test				Unpaired t test
P value	0.0609			P value	0.0236			P value	0.03			P value	0.0411			P value	0.0692
P value summary	ns			P value summary	*			P value summary	*			P value summary	*			P value summary	ns
Significantly different (P < 0.05)?	No			Significantly different (P < 0.05)?	Yes			Significantly different (P < 0.05)?	Yes			Significantly different (P < 0.05)?	Yes			Significantly different (P < 0.05)?	No
One- or two-tailed P value?	Two-tailed			One- or two-tailed P value?	Two-tailed			One- or two-tailed P value?	Two-tailed			One- or two-tailed P value?	Two-tailed			One- or two-tailed P value?	Two-tailed
t, df	t=2.180, df=8			t, df	t=2.790, df=8			t, df	t=2.634, df=8			t, df	t=2.432, df=8			t, df	t=2.098, df=8
21 DPI
Ifit3				Ifi204				Stat1				Irf7				Axl
	Sham	TBI			Sham	TBI			Sham	TBI			Sham	TBI			Sham	TBI
Test for normal distribution				Test for normal distribution				Test for normal distribution				Test for normal distribution				Test for normal distribution
Shapiro-Wilk test				Shapiro-Wilk test				Shapiro-Wilk test				Shapiro-Wilk test				Shapiro-Wilk test
W	0.9766	0.8086		W	0.9841	0.7638		W	0.7398	0.9447		W	0.9217	0.8394		W	0.9513	0.8773
P value	0.9155	0.0498		P value	0.9551	0.0177		P value	0.0239	0.6816		P value	0.5411	0.0981		P value	0.7464	0.2149
Passed normality test (alpha=0.05)?	Yes	No		Passed normality test (alpha=0.05)?	Yes	No		Passed normality test (alpha=0.05)?	No	Yes		Passed normality test (alpha=0.05)?	Yes	Yes		Passed normality test (alpha=0.05)?	Yes	Yes
P value summary	ns	*		P value summary	ns	*		P value summary	*	ns		P value summary	ns	ns		P value summary	ns	ns
Column B	TBI			Column B	TBI			Column B	TBI			Column B	TBI			Column B	TBI
vs.	vs.			vs.	vs.			vs.	vs.			vs.	vs.			vs.	vs.
Column A	Sham			Column A	Sham			Column A	Sham			Column A	Sham			Column A	Sham
Mann Whitney test				Mann Whitney test				Mann Whitney test				Unpaired t test				Unpaired t test
P value	0.5303			P value	0.0025			P value	0.0177			P value	0.1636			P value	0.0173
Exact or approximate P value?	Exact			Exact or approximate P value?	Exact			Exact or approximate P value?	Exact			P value summary	ns			P value summary	*
P value summary	ns			P value summary	**			P value summary	*			Significantly different (P < 0.05)?	No			Significantly different (P < 0.05)?	Yes
Significantly different (P < 0.05)?	No			Significantly different (P < 0.05)?	Yes			Significantly different (P < 0.05)?	Yes			One- or two-tailed P value?	Two-tailed			One- or two-tailed P value?	Two-tailed
One- or two-tailed P value?	Two-tailed			One- or two-tailed P value?	Two-tailed			One- or two-tailed P value?	Two-tailed			t, df	t=1.503, df=10			t, df	t=2.847, df=10
Sum of ranks in column A,B	28 , 50			Sum of ranks in column A,B	15 , 63			Sum of ranks in column A,B	18 , 60
Mann-Whitney U	13			Mann-Whitney U	0			Mann-Whitney U	3

## Sheet: Fig 1B
1 DPI
Ifit3				Ifi204				Stat1				Irf7				Axl
	Sham	TBI			Sham	TBI			Sham	TBI			Sham	TBI			Sham	TBI
Test for normal distribution				Test for normal distribution				Test for normal distribution				Test for normal distribution				Test for normal distribution
Shapiro-Wilk test				Shapiro-Wilk test				Shapiro-Wilk test				Shapiro-Wilk test				Shapiro-Wilk test
W	0.8197	0.8546		W	0.7752	0.9548		W	0.8709	0.9148		W	0.8785	0.9607		W	0.9463	0.8969
P value	0.0878	0.2095		P value	0.0347	0.7714		P value	0.2299	0.4969		P value	0.262	0.8127		P value	0.7099	0.3932
Passed normality test (alpha=0.05)?	Yes	Yes		Passed normality test (alpha=0.05)?	No	Yes		Passed normality test (alpha=0.05)?	Yes	Yes		Passed normality test (alpha=0.05)?	Yes	Yes		Passed normality test (alpha=0.05)?	Yes	Yes
P value summary	ns	ns		P value summary	*	ns		P value summary	ns	ns		P value summary	ns	ns		P value summary	ns	ns
Column B	TBI			Column B	TBI			Column B	TBI			Column B	TBI			Column B	TBI
vs.	vs.			vs.	vs.			vs.	vs.			vs.	vs.			vs.	vs.
Column A	Sham			Column A	Sham			Column A	Sham			Column A	Sham			Column A	Sham
Unpaired t test				Mann Whitney test				Unpaired t test				Unpaired t test				Unpaired t test
P value	0.0424			P value	0.0043			P value	0.0053			P value	0.0007			P value	0.0409
P value summary	*			Exact or approximate P value?	Exact			P value summary	**			P value summary	***			P value summary	*
Significantly different (P < 0.05)?	Yes			P value summary	**			Significantly different (P < 0.05)?	Yes			Significantly different (P < 0.05)?	Yes			Significantly different (P < 0.05)?	Yes
One- or two-tailed P value?	Two-tailed			Significantly different (P < 0.05)?	Yes			One- or two-tailed P value?	Two-tailed			One- or two-tailed P value?	Two-tailed			One- or two-tailed P value?	Two-tailed
t, df	t=2.363, df=9			One- or two-tailed P value?	Two-tailed			t, df	t=3.648, df=9			t, df	t=5.091, df=9			t, df	t=2.385, df=9
				Sum of ranks in column A,B	21 , 45
				Mann-Whitney U	0
3 DPI
Ifit3				Ifi204				Stat1				Irf7				Axl
	Sham	TBI			Sham	TBI			Sham	TBI			Sham	TBI			Sham	TBI
Test for normal distribution				Test for normal distribution				Test for normal distribution				Test for normal distribution				Test for normal distribution
Shapiro-Wilk test				Shapiro-Wilk test				Shapiro-Wilk test				Shapiro-Wilk test				Shapiro-Wilk test
W	0.831	0.755		W	0.6328	0.9384		W	0.8979	0.9312		W	0.9103	0.969		W	0.9278	0.9659
P value	0.1415	0.0331		P value	0.0017	0.6546		P value	0.3983	0.6048		P value	0.4693	0.8685		P value	0.5815	0.8485
Passed normality test (alpha=0.05)?	Yes	No		Passed normality test (alpha=0.05)?	No	Yes		Passed normality test (alpha=0.05)?	Yes	Yes		Passed normality test (alpha=0.05)?	Yes	Yes		Passed normality test (alpha=0.05)?	Yes	Yes
P value summary	ns	*		P value summary	**	ns		P value summary	ns	ns		P value summary	ns	ns		P value summary	ns	ns
Column B	TBI			Column B	TBI			Column B	TBI			Column B	TBI			Column B	TBI
vs.	vs.			vs.	vs.			vs.	vs.			vs.	vs.			vs.	vs.
Column A	Sham			Column A	Sham			Column A	Sham			Column A	Sham			Column A	Sham
Mann Whitney test				Mann Whitney test				Unpaired t test				Unpaired t test				Unpaired t test
P value	0.0556			P value	0.0079			P value	0.0414			P value	0.0192			P value	0.0153
Exact or approximate P value?	Exact			Exact or approximate P value?	Exact			P value summary	*			P value summary	*			P value summary	*
P value summary	ns			P value summary	**			Significantly different (P < 0.05)?	Yes			Significantly different (P < 0.05)?	Yes			Significantly different (P < 0.05)?	Yes
Significantly different (P < 0.05)?	No			Significantly different (P < 0.05)?	Yes			One- or two-tailed P value?	Two-tailed			One- or two-tailed P value?	Two-tailed			One- or two-tailed P value?	Two-tailed
One- or two-tailed P value?	Two-tailed			One- or two-tailed P value?	Two-tailed			t, df	t=2.427, df=8			t, df	t=2.925, df=8			t, df	t=3.074, df=8
Sum of ranks in column A,B	18 , 37			Sum of ranks in column A,B	15 , 40
Mann-Whitney U	3			Mann-Whitney U	0
7 DPI
Ifit3				Ifi204				Stat1				Irf7				Axl
	Sham	TBI			Sham	TBI			Sham	TBI			Sham	TBI			Sham	TBI
Test for normal distribution				Test for normal distribution				Test for normal distribution				Test for normal distribution				Test for normal distribution
Shapiro-Wilk test				Shapiro-Wilk test				Shapiro-Wilk test				Shapiro-Wilk test				Shapiro-Wilk test
W	0.9775	0.8111		W	0.8591	0.9155		W	0.9556	0.7368		W	0.986	0.9632		W	0.7452	0.8822
P value	0.9387	0.0738		P value	0.186	0.4732		P value	0.7854	0.0147		P value	0.9771	0.8302		P value	0.0179	0.2794
Passed normality test (alpha=0.05)?	Yes	Yes		Passed normality test (alpha=0.05)?	Yes	Yes		Passed normality test (alpha=0.05)?	Yes	No		Passed normality test (alpha=0.05)?	Yes	Yes		Passed normality test (alpha=0.05)?	No	Yes
P value summary	ns	ns		P value summary	ns	ns		P value summary	ns	*		P value summary	ns	ns		P value summary	*	ns
Column B	TBI			Column B	TBI			Column B	TBI			Column B	TBI			Column B	TBI
vs.	vs.			vs.	vs.			vs.	vs.			vs.	vs.			vs.	vs.
Column A	Sham			Column A	Sham			Column A	Sham			Column A	Sham			Column A	Sham
Unpaired t test				Unpaired t test				Mann Whitney test				Unpaired t test				Mann Whitney test
P value	0.0222			P value	0.0052			P value	0.0022			P value	0.0025			P value	0.0022
P value summary	*			P value summary	**			Exact or approximate P value?	Exact			P value summary	**			Exact or approximate P value?	Exact
Significantly different (P < 0.05)?	Yes			Significantly different (P < 0.05)?	Yes			P value summary	**			Significantly different (P < 0.05)?	Yes			P value summary	**
One- or two-tailed P value?	Two-tailed			One- or two-tailed P value?	Two-tailed			Significantly different (P < 0.05)?	Yes			One- or two-tailed P value?	Two-tailed			Significantly different (P < 0.05)?	Yes
t, df	t=2.703, df=10			t, df	t=3.560, df=10			One- or two-tailed P value?	Two-tailed			t, df	t=4.149, df=9			One- or two-tailed P value?	Two-tailed
								Sum of ranks in column A,B	21 , 57							Sum of ranks in column A,B	21 , 57
								Mann-Whitney U	0							Mann-Whitney U	0
21 DPI
Ifit3				Ifi204				Stat1				Irf7				Axl
	Sham	TBI			Sham	TBI			Sham	TBI			Sham	TBI			Sham	TBI
Test for normal distribution				Test for normal distribution				Test for normal distribution				Test for normal distribution				Test for normal distribution
Shapiro-Wilk test				Shapiro-Wilk test				Shapiro-Wilk test				Shapiro-Wilk test				Shapiro-Wilk test
W	0.7344	0.939		W	0.8418	0.702		W	0.9217	0.8248		W	0.9257	0.9232		W	0.8901	0.9325
P value	0.0212	0.6297		P value	0.1699	0.0039		P value	0.5407	0.0715		P value	0.5677	0.4946		P value	0.3576	0.5721
Passed normality test (alpha=0.05)?	No	Yes		Passed normality test (alpha=0.05)?	Yes	No		Passed normality test (alpha=0.05)?	Yes	Yes		Passed normality test (alpha=0.05)?	Yes	Yes		Passed normality test (alpha=0.05)?	Yes	Yes
P value summary	*	ns		P value summary	ns	**		P value summary	ns	ns		P value summary	ns	ns		P value summary	ns	ns
Column B	TBI			Column B	TBI			Column B	TBI			Column B	TBI			Column B	TBI
vs.	vs.			vs.	vs.			vs.	vs.			vs.	vs.			vs.	vs.
Column A	Sham			Column A	Sham			Column A	Sham			Column A	Sham			Column A	Sham
Mann Whitney test				Mann Whitney test				Unpaired t test				Unpaired t test				Unpaired t test
P value	0.202			P value	0.0732			P value	0.7822			P value	0.0525			P value	0.4441
Exact or approximate P value?	Exact			Exact or approximate P value?	Exact			P value summary	ns			P value summary	ns			P value summary	ns
P value summary	ns			P value summary	ns			Significantly different (P < 0.05)?	No			Significantly different (P < 0.05)?	No			Significantly different (P < 0.05)?	No
Significantly different (P < 0.05)?	No			Significantly different (P < 0.05)?	No			One- or two-tailed P value?	Two-tailed			One- or two-tailed P value?	Two-tailed			One- or two-tailed P value?	Two-tailed
One- or two-tailed P value?	Two-tailed			One- or two-tailed P value?	Two-tailed			t, df	t=0.2840, df=10			t, df	t=2.200, df=10			t, df	t=0.7967, df=10
Sum of ranks in column A,B	24 , 54			Sum of ranks in column A,B	21 , 57
Mann-Whitney U	9			Mann-Whitney U	6

## Sheet: Fig 2B
31 DPI
Irf7
ANOVA table	SS (Type III)	DF	MS	F (DFn, DFd)	P value
Interaction	1.482	1	1.482	F (1, 19) = 10.26	P=0.0047
Injury	0.9597	1	0.9597	F (1, 19) = 6.643	P=0.0185
Genotype	8.089	1	8.089	F (1, 19) = 55.99	P<0.0001
Residual	2.745	19	0.1445
Tukey's multiple comparisons test	Predicted (LS) mean diff.	95.00% CI of diff.	Below threshold?	Summary	Adjusted P Value
control:WT vs. control:IFNAR KO	0.6805	0.03330 to 1.328	Yes	*	0.0372
control:WT vs. TBI:WT	-0.9191	-1.566 to -0.2720	Yes	**	0.004
control:WT vs. TBI:IFNAR KO	0.78	0.1328 to 1.427	Yes	*	0.0149
control:IFNAR KO vs. TBI:WT	-1.6	-2.217 to -0.9826	Yes	****	<0.0001
control:IFNAR KO vs. TBI:IFNAR KO	0.09952	-0.5175 to 0.7166	No	ns	0.9681
TBI:WT vs. TBI:IFNAR KO	1.699	1.082 to 2.316	Yes	****	<0.0001
Rsad2
ANOVA table	SS (Type III)	DF	MS	F (DFn, DFd)	P value
Interaction	0.3218	1	0.3218	F (1, 19) = 5.405	P=0.0313
injury	0.3686	1	0.3686	F (1, 19) = 6.190	P=0.0223
genotype	4.278	1	4.278	F (1, 19) = 71.84	P<0.0001
Residual	1.131	19	0.05955
Tukey's multiple comparisons test	Predicted (LS) mean diff.	95.00% CI of diff.	Below threshold?	Summary	Adjusted P Value
control:WT vs. control:IFNAR KO	0.6279	0.2124 to 1.043	Yes	**	0.0022
control:WT vs. TBI:WT	-0.4913	-0.9068 to -0.07581	Yes	*	0.0171
control:WT vs. TBI:IFNAR KO	0.6112	0.1957 to 1.027	Yes	**	0.0029
control:IFNAR KO vs. TBI:WT	-1.119	-1.515 to -0.7230	Yes	****	<0.0001
control:IFNAR KO vs. TBI:IFNAR KO	-0.01666	-0.4128 to 0.3795	No	ns	0.9994
TBI:WT vs. TBI:IFNAR KO	1.103	0.7064 to 1.499	Yes	****	<0.0001
Slfn8
ANOVA table	SS (Type III)	DF	MS	F (DFn, DFd)	P value
Interaction	0.353	1	0.353	F (1, 19) = 9.022	P=0.0073
injury	0.6403	1	0.6403	F (1, 19) = 16.36	P=0.0007
genotype	2.211	1	2.211	F (1, 19) = 56.49	P<0.0001
Residual	0.7435	19	0.03913
Tukey's multiple comparisons test	Predicted (LS) mean diff.	95.00% CI of diff.	Below threshold?	Summary	Adjusted P Value
control:WT vs. control:IFNAR KO	0.3734	0.03660 to 0.7102	Yes	*	0.0266
control:WT vs. TBI:WT	-0.5833	-0.9201 to -0.2465	Yes	***	0.0006
control:WT vs. TBI:IFNAR KO	0.2872	-0.04959 to 0.6240	No	ns	0.1115
control:IFNAR KO vs. TBI:WT	-0.9567	-1.278 to -0.6356	Yes	****	<0.0001
control:IFNAR KO vs. TBI:IFNAR KO	-0.08619	-0.4073 to 0.2350	No	ns	0.8736
TBI:WT vs. TBI:IFNAR KO	0.8705	0.5494 to 1.192	Yes	****	<0.0001
Ddx58
ANOVA table	SS (Type III)	DF	MS	F (DFn, DFd)	P value
Interaction	0.06643	1	0.06643	F (1, 19) = 2.298	P=0.1460
injury	0.1985	1	0.1985	F (1, 19) = 6.865	P=0.0168
genotype	0.4528	1	0.4528	F (1, 19) = 15.66	P=0.0008
Residual	0.5493	19	0.02891
Tukey's multiple comparisons test	Predicted (LS) mean diff.	95.00% CI of diff.	Below threshold?	Summary	Adjusted P Value
control:WT vs. control:IFNAR KO	0.1737	-0.1158 to 0.4632	No	ns	0.3576
control:WT vs. TBI:WT	-0.2942	-0.5837 to -0.004689	Yes	*	0.0456
control:WT vs. TBI:IFNAR KO	0.09511	-0.1944 to 0.3846	No	ns	0.7926
control:IFNAR KO vs. TBI:WT	-0.4679	-0.7439 to -0.1918	Yes	***	0.0007
control:IFNAR KO vs. TBI:IFNAR KO	-0.07855	-0.3546 to 0.1975	No	ns	0.8535
TBI:WT vs. TBI:IFNAR KO	0.3893	0.1133 to 0.6653	Yes	**	0.0042
Ly6a
ANOVA table	SS (Type III)	DF	MS	F (DFn, DFd)	P value
Interaction	0.01564	1	0.01564	F (1, 19) = 0.1975	P=0.6617
injury	0.00251	1	0.00251	F (1, 19) = 0.03171	P=0.8606
genotype	0.715	1	0.715	F (1, 19) = 9.033	P=0.0073
Residual	1.504	19	0.07916
Tukey's multiple comparisons test	Predicted (LS) mean diff.	95.00% CI of diff.	Below threshold?	Summary	Adjusted P Value
control:WT vs. control:IFNAR KO	0.406	-0.07299 to 0.8851	No	ns	0.1145
control:WT vs. TBI:WT	0.03135	-0.4477 to 0.5104	No	ns	0.9977
control:WT vs. TBI:IFNAR KO	0.3328	-0.1463 to 0.8118	No	ns	0.2401
control:IFNAR KO vs. TBI:WT	-0.3747	-0.8314 to 0.08205	No	ns	0.1317
control:IFNAR KO vs. TBI:IFNAR KO	-0.07327	-0.5300 to 0.3835	No	ns	0.9686
TBI:WT vs. TBI:IFNAR KO	0.3014	-0.1553 to 0.7582	No	ns	0.2795
Ifih1
ANOVA table	SS (Type III)	DF	MS	F (DFn, DFd)	P value
Interaction	0.4495	1	0.4495	F (1, 19) = 3.809	P=0.0659
injury	0.3711	1	0.3711	F (1, 19) = 3.144	P=0.0922
genotype	1.535	1	1.535	F (1, 19) = 13.01	P=0.0019
Residual	2.243	19	0.118
Tukey's multiple comparisons test	Predicted (LS) mean diff.	95.00% CI of diff.	Below threshold?	Summary	Adjusted P Value
control:WT vs. control:IFNAR KO	0.2378	-0.3471 to 0.8228	No	ns	0.6682
control:WT vs. TBI:WT	-0.5353	-1.120 to 0.04965	No	ns	0.0801
control:WT vs. TBI:IFNAR KO	0.2635	-0.3215 to 0.8484	No	ns	0.5942
control:IFNAR KO vs. TBI:WT	-0.7732	-1.331 to -0.2154	Yes	**	0.0049
control:IFNAR KO vs. TBI:IFNAR KO	0.02565	-0.5321 to 0.5834	No	ns	0.9992
TBI:WT vs. TBI:IFNAR KO	0.7988	0.2411 to 1.357	Yes	**	0.0037
Ifitm3
ANOVA table	SS (Type III)	DF	MS	F (DFn, DFd)	P value
Interaction	0.1548	1	0.1548	F (1, 19) = 0.9778	P=0.3352
injury	0.007325	1	0.007325	F (1, 19) = 0.04627	P=0.8320
genotype	1.795	1	1.795	F (1, 19) = 11.34	P=0.0032
Residual	3.008	19	0.1583
Tukey's multiple comparisons test	Predicted (LS) mean diff.	95.00% CI of diff.	Below threshold?	Summary	Adjusted P Value
control:WT vs. control:IFNAR KO	0.3959	-0.2815 to 1.073	No	ns	0.3795
control:WT vs. TBI:WT	-0.1288	-0.8062 to 0.5487	No	ns	0.9495
control:WT vs. TBI:IFNAR KO	0.5963	-0.08113 to 1.274	No	ns	0.0965
control:IFNAR KO vs. TBI:WT	-0.5247	-1.171 to 0.1212	No	ns	0.1371
control:IFNAR KO vs. TBI:IFNAR KO	0.2004	-0.4455 to 0.8463	No	ns	0.819
TBI:WT vs. TBI:IFNAR KO	0.7251	0.07918 to 1.371	Yes	*	0.0245
Zbp1
ANOVA table	SS (Type III)	DF	MS	F (DFn, DFd)	P value
Interaction	7.227	1	7.227	F (1, 19) = 8.098	P=0.0103
injury	7.288	1	7.288	F (1, 19) = 8.166	P=0.0101
genotype	22.08	1	22.08	F (1, 19) = 24.74	P<0.0001
Residual	16.96	19	0.8925
Tukey's multiple comparisons test	Predicted (LS) mean diff.	95.00% CI of diff.	Below threshold?	Summary	Adjusted P Value
control:WT vs. control:IFNAR KO	0.841	-0.7674 to 2.450	No	ns	0.4738
control:WT vs. TBI:WT	-2.254	-3.862 to -0.6454	Yes	**	0.0045
control:WT vs. TBI:IFNAR KO	0.8363	-0.7722 to 2.445	No	ns	0.4785
control:IFNAR KO vs. TBI:WT	-3.095	-4.629 to -1.561	Yes	****	<0.0001
control:IFNAR KO vs. TBI:IFNAR KO	-0.004715	-1.538 to 1.529	No	ns	>0.9999
TBI:WT vs. TBI:IFNAR KO	3.09	1.557 to 4.624	Yes	***	0.0001
Cxcl10
ANOVA table	SS (Type III)	DF	MS	F (DFn, DFd)	P value
Interaction	2.627	1	2.627	F (1, 19) = 6.023	P=0.0239
injury	3.491	1	3.491	F (1, 19) = 8.004	P=0.0107
genotype	9.472	1	9.472	F (1, 19) = 21.72	P=0.0002
Residual	8.287	19	0.4362
Tukey's multiple comparisons test	Predicted (LS) mean diff.	95.00% CI of diff.	Below threshold?	Summary	Adjusted P Value
control:WT vs. control:IFNAR KO	0.6094	-0.5151 to 1.734	No	ns	0.4435
control:WT vs. TBI:WT	-1.46	-2.584 to -0.3351	Yes	**	0.0085
control:WT vs. TBI:IFNAR KO	0.5058	-0.6187 to 1.630	No	ns	0.5952
control:IFNAR KO vs. TBI:WT	-2.069	-3.141 to -0.9969	Yes	***	0.0002
control:IFNAR KO vs. TBI:IFNAR KO	-0.1036	-1.176 to 0.9686	No	ns	0.9928
TBI:WT vs. TBI:IFNAR KO	1.965	0.8933 to 3.038	Yes	***	0.0003

## Sheet: Fig 3K,L,M,N
# of Cxcl10+ cells				# of Cxcl10+ cells				# of Cxcl10+ cells				# of Cxcl10+ cells
Cortex				Corpus Callosum				Hippocampus				Thalamus
	WT TBI	IFNAR KO TBI			WT TBI	IFNAR KO TBI			WT TBI	IFNAR KO TBI			WT TBI	IFNAR KO TBI
Test for normal distribution				Test for normal distribution				Test for normal distribution				Test for normal distribution
Shapiro-Wilk test				Shapiro-Wilk test				Shapiro-Wilk test				Shapiro-Wilk test
W	0.8713	0.881		W	0.9355	0.7008		W	0.7962	0.8582		W	0.7919	0.99
P value	0.2315	0.314		P value	0.6232	0.0098		P value	0.0754	0.222		P value	0.0497	0.9796
Passed normality test (alpha=0.05)?	Yes	Yes		Passed normality test (alpha=0.05)?	Yes	No		Passed normality test (alpha=0.05)?	Yes	Yes		Passed normality test (alpha=0.05)?	No	Yes
P value summary	ns	ns		P value summary	ns	**		P value summary	ns	ns		P value summary	*	ns
Column B	IFNAR KO TBI			Column B	IFNAR KO TBI			Column B	IFNAR KO TBI			Column B	IFNAR KO TBI
vs.	vs.			vs.	vs.			vs.	vs.			vs.	vs.
Column A	WT TBI			Column A	WT TBI			Column A	WT TBI			Column A	WT TBI
Unpaired t test				Mann Whitney test				Unpaired t test				Mann Whitney test
P value	0.0042			P value	0.0303			P value	0.0221			P value	0.0325
P value summary	**			Exact or approximate P value?	Exact			P value summary	*			Exact or approximate P value?	Exact
Significantly different (P < 0.05)?	Yes			P value summary	*			Significantly different (P < 0.05)?	Yes			P value summary	*
One- or two-tailed P value?	Two-tailed			Significantly different (P < 0.05)?	Yes			One- or two-tailed P value?	Two-tailed			Significantly different (P < 0.05)?	Yes
t, df	t=3.807, df=9			One- or two-tailed P value?	Two-tailed			t, df	t=2.831, df=8			One- or two-tailed P value?	Two-tailed
				Sum of ranks in column A,B	47.50 , 18.50							Sum of ranks in column A,B	47.50 , 18.50
				Mann-Whitney U	3.5							Mann-Whitney U	3.5

## Sheet: Fig 4C,F
Iba1 proportional area 31DPI
Hippocampus
ANOVA table	SS (Type III)	DF	MS	F (DFn, DFd)	P value
Interaction	0.08357	1	0.08357	F (1, 33) = 0.2946	P=0.5909
Injury	0.4739	1	0.4739	F (1, 33) = 1.671	P=0.2052
Genotype	0.2483	1	0.2483	F (1, 33) = 0.8752	P=0.3563
Residual	9.36	33	0.2836
Thalamus
ANOVA table	SS (Type III)	DF	MS	F (DFn, DFd)	P value
Interaction	2.472	1	2.472	F (1, 29) = 5.485	P=0.0263
Injury	17.96	1	17.96	F (1, 29) = 39.86	P<0.0001
Genotype	2.972	1	2.972	F (1, 29) = 6.595	P=0.0156
Residual	13.07	29	0.4506
Tukey's multiple comparisons test	Predicted (LS) mean diff.	95.00% CI of diff.	Below threshold?	Summary	Adjusted P Value
control:WT vs. control:IFNAR KO	0.05312	-0.8934 to 0.9997	No	ns	0.9987
control:WT vs. TBI:WT	-2.034	-2.956 to -1.112	Yes	****	<0.0001
control:WT vs. TBI:IFNAR KO	-0.8801	-1.802 to 0.04157	No	ns	0.0654
control:IFNAR KO vs. TBI:WT	-2.087	-2.976 to -1.198	Yes	****	<0.0001
control:IFNAR KO vs. TBI:IFNAR KO	-0.9332	-1.822 to -0.04454	Yes	*	0.0368
TBI:WT vs. TBI:IFNAR KO	1.154	0.2916 to 2.016	Yes	**	0.0054

## Sheet: Fig 5A
H2-K1
7 DPI
ANOVA table	SS	DF	MS	F (DFn, DFd)	P value
Interaction	2.65	1	2.65	F (1, 16) = 3.521	P=0.0790
Injury	10.09	1	10.09	F (1, 16) = 13.41	P=0.0021
Genotype	5.822	1	5.822	F (1, 16) = 7.735	P=0.0133
Residual	12.04	16	0.7527
Tukey's multiple comparisons test	Mean Diff.	95.00% CI of diff.	Below threshold?	Summary	Adjusted P Value
control:WT vs. control:IFNAR KO	0.351	-1.219 to 1.921	No	ns	0.9176
control:WT vs. TBI:WT	-2.149	-3.719 to -0.5788	Yes	**	0.0061
control:WT vs. TBI:IFNAR KO	-0.3415	-1.911 to 1.228	No	ns	0.9234
control:IFNAR KO vs. TBI:WT	-2.5	-4.070 to -0.9299	Yes	**	0.0017
control:IFNAR KO vs. TBI:IFNAR KO	-0.6926	-2.262 to 0.8773	No	ns	0.5985
TBI:WT vs. TBI:IFNAR KO	1.807	0.2373 to 3.377	Yes	*	0.0214
31 DPI
ANOVA table	SS (Type III)	DF	MS	F (DFn, DFd)	P value
Interaction	0.4146	1	0.4146	F (1, 19) = 6.952	P=0.0163
Injury	0.3052	1	0.3052	F (1, 19) = 5.118	P=0.0356
Genotype	1.179	1	1.179	F (1, 19) = 19.77	P=0.0003
Residual	1.133	19	0.05964
Tukey's multiple comparisons test	Predicted (LS) mean diff.	95.00% CI of diff.	Below threshold?	Summary	Adjusted P Value
control:WT vs. control:IFNAR KO	0.1849	-0.2309 to 0.6007	No	ns	0.6038
control:WT vs. TBI:WT	-0.5005	-0.9163 to -0.08467	Yes	*	0.0151
control:WT vs. TBI:IFNAR KO	0.2232	-0.1926 to 0.6390	No	ns	0.4517
control:IFNAR KO vs. TBI:WT	-0.6854	-1.082 to -0.2889	Yes	***	0.0006
control:IFNAR KO vs. TBI:IFNAR KO	0.03826	-0.3582 to 0.4347	No	ns	0.9928
TBI:WT vs. TBI:IFNAR KO	0.7236	0.3272 to 1.120	Yes	***	0.0003

## Sheet: Fig 5B
β2m
7 DPI
ANOVA table	SS	DF	MS	F (DFn, DFd)	P value
Interaction	3.295	1	3.295	F (1, 16) = 4.337	P=0.0537
Injury	20.45	1	20.45	F (1, 16) = 26.92	P<0.0001
Genotype	5.639	1	5.639	F (1, 16) = 7.423	P=0.0150
Residual	12.15	16	0.7597
Tukey's multiple comparisons test	Mean Diff.	95.00% CI of diff.	Below threshold?	Summary	Adjusted P Value
control:WT vs. control:IFNAR KO	0.2502	-1.327 to 1.827	No	ns	0.9679
control:WT vs. TBI:WT	-2.834	-4.411 to -1.257	Yes	***	0.0005
control:WT vs. TBI:IFNAR KO	-0.9603	-2.537 to 0.6168	No	ns	0.3356
control:IFNAR KO vs. TBI:WT	-3.084	-4.661 to -1.507	Yes	***	0.0002
control:IFNAR KO vs. TBI:IFNAR KO	-1.21	-2.788 to 0.3666	No	ns	0.1666
TBI:WT vs. TBI:IFNAR KO	1.874	0.2966 to 3.451	Yes	*	0.0173
31 DPI
ANOVA table	SS (Type III)	DF	MS	F (DFn, DFd)	P value
Interaction	0.1044	1	0.1044	F (1, 19) = 4.811	P=0.0409
Injury	0.1277	1	0.1277	F (1, 19) = 5.882	P=0.0254
Genotype	0.7134	1	0.7134	F (1, 19) = 32.87	P<0.0001
Residual	0.4124	19	0.02171
Tukey's multiple comparisons test	Predicted (LS) mean diff.	95.00% CI of diff.	Below threshold?	Summary	Adjusted P Value
control:WT vs. control:IFNAR KO	0.2182	-0.03270 to 0.4690	No	ns	0.1021
control:WT vs. TBI:WT	-0.2847	-0.5355 to -0.03381	Yes	*	0.0228
control:WT vs. TBI:IFNAR KO	0.2039	-0.04701 to 0.4547	No	ns	0.1369
control:IFNAR KO vs. TBI:WT	-0.5028	-0.7420 to -0.2636	Yes	****	<0.0001
control:IFNAR KO vs. TBI:IFNAR KO	-0.0143	-0.2535 to 0.2249	No	ns	0.9982
TBI:WT vs. TBI:IFNAR KO	0.4885	0.2493 to 0.7277	Yes	****	<0.0001

## Sheet: Fig 5C
Tap1
7 DPI
ANOVA table	SS	DF	MS	F (DFn, DFd)	P value
Interaction	0.1231	1	0.1231	F (1, 16) = 0.2018	P=0.6593
Injury	9.978	1	9.978	F (1, 16) = 16.36	P=0.0009
Genotype	1.34	1	1.34	F (1, 16) = 2.197	P=0.1577
Residual	9.757	16	0.6098
Tukey's multiple comparisons test	Mean Diff.	95.00% CI of diff.	Below threshold?	Summary	Adjusted P Value
control:WT vs. control:IFNAR KO	0.3608	-1.052 to 1.774	No	ns	0.8835
control:WT vs. TBI:WT	-1.57	-2.983 to -0.1565	Yes	*	0.0269
control:WT vs. TBI:IFNAR KO	-0.895	-2.308 to 0.5180	No	ns	0.3038
control:IFNAR KO vs. TBI:WT	-1.93	-3.343 to -0.5172	Yes	**	0.0062
control:IFNAR KO vs. TBI:IFNAR KO	-1.256	-2.669 to 0.1573	No	ns	0.0908
TBI:WT vs. TBI:IFNAR KO	0.6745	-0.7385 to 2.088	No	ns	0.5372
31 DPI
ANOVA table	SS (Type III)	DF	MS	F (DFn, DFd)	P value
Interaction	0.3329	1	0.3329	F (1, 19) = 5.694	P=0.0276
Injury	0.3703	1	0.3703	F (1, 19) = 6.333	P=0.0210
Genotype	0.3909	1	0.3909	F (1, 19) = 6.685	P=0.0181
Residual	1.111	19	0.05847
Tukey's multiple comparisons test	Predicted (LS) mean diff.	95.00% CI of diff.	Below threshold?	Summary	Adjusted P Value
control:WT vs. control:IFNAR KO	0.02018	-0.3915 to 0.4319	No	ns	0.999
control:WT vs. TBI:WT	-0.4959	-0.9077 to -0.08422	Yes	*	0.015
control:WT vs. TBI:IFNAR KO	0.006986	-0.4047 to 0.4187	No	ns	>0.9999
control:IFNAR KO vs. TBI:WT	-0.5161	-0.9087 to -0.1236	Yes	**	0.0076
control:IFNAR KO vs. TBI:IFNAR KO	-0.01319	-0.4058 to 0.3794	No	ns	0.9997
TBI:WT vs. TBI:IFNAR KO	0.5029	0.1104 to 0.8955	Yes	**	0.0094

## Sheet: Fig 6B
Microglia
3 DPI
ANOVA table	SS (Type III)	DF	MS	F (DFn, DFd)	P value
Interaction	34294522	1	34294522	F (1, 16) = 0.02611	P=0.8737
Injury	3234359528	1	3234359528	F (1, 16) = 2.462	P=0.1362
Genotype	5394071709	1	5394071709	F (1, 16) = 4.107	P=0.0597
Residual	21015579534	16	1313473721
Tukey's multiple comparisons test	Predicted (LS) mean diff.	95.00% CI of diff.	Below threshold?	Summary	Adjusted P Value
control:WT vs. control:IFNAR KO	36196	-37123 to 109515	No	ns	0.51
control:WT vs. TBI:WT	28631	-38300 to 95562	No	ns	0.6214
control:WT vs. TBI:IFNAR KO	59481	-7450 to 126412	No	ns	0.0908
control:IFNAR KO vs. TBI:WT	-7564	-74495 to 59366	No	ns	0.9879
control:IFNAR KO vs. TBI:IFNAR KO	23285	-43646 to 90216	No	ns	0.7541
TBI:WT vs. TBI:IFNAR KO	30850	-29015 to 90714	No	ns	0.4746
10 DPI
ANOVA table	SS	DF	MS	F (DFn, DFd)	P value
Interaction	2062550998	1	2062550998	F (1, 12) = 1.665	P=0.2212
Row Factor	490692482	1	490692482	F (1, 12) = 0.3962	P=0.5408
Column Factor	1828766878	1	1828766878	F (1, 12) = 1.477	P=0.2477
Residual	14860819614	12	1238401635

## Sheet: Fig 6C
CD45+ high Leukocytes
3 DPI
ANOVA table	SS (Type III)	DF	MS	F (DFn, DFd)	P value
Interaction	70954153	1	70954153	F (1, 16) = 1.545	P=0.2317
Injury	885996799	1	885996799	F (1, 16) = 19.30	P=0.0005
Genotype	187420422	1	187420422	F (1, 16) = 4.082	P=0.0604
Residual	734609381	16	45913086
Tukey's multiple comparisons test	Predicted (LS) mean diff.	95.00% CI of diff.	Below threshold?	Summary	Adjusted P Value
control:WT vs. control:IFNAR KO	2404	-11304 to 16112	No	ns	0.9575
control:WT vs. TBI:WT	-17431	-29945 to -4917	Yes	**	0.0053
control:WT vs. TBI:IFNAR KO	-7337	-19851 to 5176	No	ns	0.3667
control:IFNAR KO vs. TBI:WT	-19835	-32348 to -7321	Yes	**	0.0017
control:IFNAR KO vs. TBI:IFNAR KO	-9741	-22255 to 2772	No	ns	0.158
TBI:WT vs. TBI:IFNAR KO	10093	-1099 to 21286	No	ns	0.0847
10 DPI
ANOVA table	SS	DF	MS	F (DFn, DFd)	P value
Interaction	2546736	1	2546736	F (1, 12) = 0.2080	P=0.6565
Injury	111583440	1	111583440	F (1, 12) = 9.113	P=0.0107
Genotype	1048640	1	1048640	F (1, 12) = 0.08564	P=0.7748
Residual	146935376	12	12244615
Tukey's multiple comparisons test	Mean Diff.	95.00% CI of diff.	Below threshold?	Summary	Adjusted P Value
control:WT vs. control:IFNAR KO	-1310	-8656 to 6036	No	ns	0.9503
control:WT vs. TBI:WT	-6080	-13426 to 1266	No	ns	0.1185
control:WT vs. TBI:IFNAR KO	-5794	-13140 to 1552	No	ns	0.1428
control:IFNAR KO vs. TBI:WT	-4770	-12116 to 2576	No	ns	0.2677
control:IFNAR KO vs. TBI:IFNAR KO	-4484	-11830 to 2862	No	ns	0.3146
TBI:WT vs. TBI:IFNAR KO	285.9	-7060 to 7632	No	ns	0.9994

[truncated: 11 more sheets: Fig 6D, Fig 6E, Fig 6F, Fig 7B, Fig 7C, Fig 8C, Fig 8F, Fig 10B, Fig 10C, Fig 10D, Fig 10E]
